# Supplementary material for: Dentin sialoprotein promotes endothelial differentiation of dental pulp stem cells through DSPaa34–50–endoglin–AKT1 axis
Source: J Biol Chem. 2025 Mar 4;301(4):108380. doi: 10.1016/j.jbc.2025.108380 (PMC11997338; doi:10.1016/j.jbc.2025.108380)
Supplement: Catalogue Numbers of all reagents [file mmc2.xlsx]

## Sheet: sheet1
Experimental procedures	Antibody	Application	Co.,Ltd	Catalog number
Co-IP experiments	mouse anti-HA tag	2 μg	Abclonal	AE008
	rabbit anti-GFP tag	2 μg	Abclonal	AE011
	Mouse isotype IgG	2 μg	Beyotime	A7028
	Rabbit isotype IgG	2 μg	Beyotime	A7016
Cell immunofluorescent staining	rabbit anti-6X His tag	1:100	Abcam	ab9108
	goat anti-ENG	1:40	R&D SYSTEMS	AF1320
	Alexa Fluor Red 594 Donkey anti-Rabbit IgG	1:200	Antgene	ANT030
	Alexa Fluor Red 488 Donkey anti-Goat IgG	1:80	Antgene	ANT025
In situ PLA assay	rabbit anti-6X His tag	1:100	Abcam	ab9108
	goat anti-ENG	1:40	R&D SYSTEMS	AF1320
	rabbit anti-DSP	1:100	Novus	NBP2-92546
	goat anti-ENG	1:40	R&D SYSTEMS	AF1320
WB analysis	rabbit anti-VEGFR2	1:1000	Abclonal	A11127
	rabbit anti-CD31	1:5000	Novus	NBP1-71663
	rabbit anti-ACTIN	1:8000	Abclonal	AC038
	rabbit anti-GFP tag	1:2000	Abclonal	AE011
	mouse anti-HA tag	1:5000	Abclonal	AE008
	rabbit anti-ENG	1:1000	Proteintech	10862-1-AP
	rabbit anti-p-AKT1	1:1000	Immunoway	YP0590
	rabbit anti-AKT1	1:1000	Abclonal	A17909
	ANTI-MOUSE IGG	1:6000	Merck	A9044
	ANTI-RABBIT IGG	1:6000	Merck	A0545
Immunofluorescent staining	mouse anti-CD31	1:200	Servicebio	GB12063
	mouse anti-mitochondria	1:800	Abcam	ab92824
	rabbit anti-DSP	1:100	Novus	NBP2-92546
	goat anti-ENG	1:40	R&D SYSTEMS	AF1320
	Alexa Fluor Red 594 Donkey anti-Rabbit IgG	1:200	Antgene	ANT030
	Alexa Fluor Red 488 Donkey anti-Mouse IgG	1:200	Antgene	ANT023
	Alexa Fluor Red 488 Donkey anti-Goat IgG	1:80	Antgene	ANT025
Experimental procedures	Reagents	Co.,Ltd	Catalog number
Cell isolation and culture	phosphate buffered saline	HyClone	SH30256.FS
	penicillin/streptomycin	HyClone	SV30010
	trypsin protease	HyClone	SH30042.01
	minimum essential medium alpha	HyClone	SH30265.01
	fetal bovine serum	VivaCell SCIENCES	C04400
	Dulbecco’s minimum essential medium	HyClone	SH30243.FS
	fetal bovine serum	tbdscience	TBD11HT
	endothelial medium	Sciencell	1001
Plasmid construction	ClonExpress II One Step Cloning Kit	Vazyme	C112
	Mut Express II Fast Mutagenesis Kit V2	Vazyme	C214
Plasmid transfection	Lipofectamine 2000 Transfection Reagent	Invitrogen	11668019
	Lipofectamine 3000 Transfection Reagent	Invitrogen	L3000015
shRNA virus infection	polybrene	Yeason	40804ES76
	puromycin	Yeason	54752ES08
inhibition of AKT signaling	MK2206	MedChemExpress	HY-108232
Recombinant protein purification	BL21 (DE3) competent cells	Vazyme	C504-02
	IPTG	Beyotime	ST1416-5g
	Ni NTA Beads	Smart-Lifescience	SA004005
Co-IP experiments	NP40	Beyotime	P0013F
	Protease Inhibitor Cocktail	MedChemExpress	HY-K0010
	protein A/G magnetic beads	Bimake	B23202
	SDS-PAGE Sample Loading Buffer,5X	Biosharp	BL502B
Cell immunofluorescent staining	4% paraformaldehyde solution	Biosharp	BL539A
	BSA	Biofroxx	4240GR100
	DAPI	Beyotime	P0131-5mL
In situ PLA assay	Duolink® In Situ Detection Reagents Red	Sigma-Aldrich	DUO92008
	Duolink® In Situ PLA® Probe Anti-Rabbit Minus, Affinity purified Donkey anti-Rabbit IgG (H+L)	Sigma-Aldrich	DUO92005
	Duolink® In Situ PLA® Probe Anti-Goat Plus, Affinity purified Donkey anti-Rabbit IgG (H+L)	Sigma-Aldrich	DUO92003
RT-qPCR analysis	ABScript III RT Master Mix for qPCR with gDNA Remover	Abclonal	RK20433
	Hieff® qPCR SYBR Green Master Mix	Yeason	11201ES08
WB analysis	NP40	Beyotime	P0013F
	Protease Inhibitor Cocktail	MedChemExpress	HY-K0010
	SDS-PAGE Sample Loading Buffer,5X	Biosharp	BL502B
	white PVDF membrane (hydrophobic)	Roche	3010040001
	skimmed milk	Beyotime	P0216-300g
	WesternBright ECL HRP substrate	Advansta	K-12045
Matrigel angiogenesis assay	Corning® Matrigel® Growth Factor Reduced (GFR) Basement Membrane Matrix, LDEV-free	Corning	354230
Ex vivo matrigel plug assay	Ceturegel® Matrix GFR，Phenol Red-Free，LDEV-Free Matrigel	Yeason	40186ES08
	4% paraformaldehyde solution	Biosharp	BL539A
Immunofluorescent staining	DAPI	Beyotime	P0131-5mL
